# Supplementary material for: Synthetic GPR84 Agonists in Colorectal Cancer: Effective in THP-1 Cells but Ineffective in BMDMs and MC38 Mouse Tumor Models
Source: Int J Mol Sci. 2025 Jan 9;26(2):490. doi: 10.3390/ijms26020490 (PMC11764671; doi:10.3390/ijms26020490)
Supplement: Supplementary file 1 [file ijms-26-00490-s001.zip]

Archive with 1 entries (1 files):
- ijms-3390351-supplementary.pdf
